# Supplementary material for: Alterations of ribosomal RNA pseudouridylation in human breast cancer
Source: NAR Cancer. 2023 May 30;5(2):zcad026. doi: 10.1093/narcan/zcad026 (PMC10227372; doi:10.1093/narcan/zcad026)
Supplement: zcad026_Supplemental_Files [file zcad026_supplemental_files.zip]

Archive with 3 entries (3 files):
- SUPPLEMENTARY DATA Rev_12_05_23.pdf
- TABLE S2 MODIFICATION FRACTION ALL TUM AND REF.xlsx
- TABLE S6 CORRELATION PSI TUM FEATURES.xlsx
