# Supplementary material for: Alterations of ribosomal RNA pseudouridylation in human breast cancer
Source: NAR Cancer. 2023 May 30;5(2):zcad026. doi: 10.1093/narcan/zcad026 (PMC10227372; doi:10.1093/narcan/zcad026)
Supplement: zcad026_Supplemental_Files [file zcad026_supplemental_files.zip › TABLE S2 MODIFICATION FRACTION ALL TUM AND REF.xlsx]

## Sheet: MEAN ALL AND REF
TABLE S2	MODIFICATION FRACTION EXPRESSED AS PERCENTAGE OF EACH TUMOR SAMPLE AND REFERENCE RNA
Sequence	PositionU	mean10	mean13	15	mean18	mean19	mean21	22	mean23	26	27	mean28	28T	31	32	33	mean34	35	36	42	45	mean46	47	48	49	50	52	56	58T	60	61	67	mean8	mean9	mean ALL SAMPLES	ST DEV		REF-A	REF-B	REF10-A	REF10-B		mean REF	ST DEV
18S	34	0.123441	0.140431	0.03125	0.0161291	0.027474	0.13467	0.0764588	0.0765619	0.0723982	0.0607211	0.0575486	0.100559	0.159341	0.0375839	0.0679245	0.038631	0.0531335	0.0847145	0.146269	0.0248162	0.461007	0.0596206	0.0415778	0.0755814	0.150538	0.156442	0.124138	0.0371094	0.0590909	0.0581717	0.0465116	0.0229795	0.0818466	0.0880203	0.0794723		0.0869565	0.0617761	0.0742857	0.0860215		0.07726	0.0118235
18S	36	0.12094	0.14005	0.030888	0.0158261	0.0267576	0.133906	0.0737864	0.0629193	0.0704846	0.0561798	0.0551655	0.1	0.158904	0.0131926	0.062963	0.0317391	0.0280374	0.0772059	0.144543	0.0224618	0.461007	0.0530504	0.040795	0.0753623	0.149466	0.155488	0.121076	0.0363985	0.0567686	0.0572207	0.0460829	0.0228545	0.0813339	0.0843289	0.0809075		0.0869565	0.0617761	0.0730337	0.0851064		0.0767182	0.0117193
18S	93	0.300558	0.431923	0.234973	0.086649	0.206524	0.240446	0.17941	0.279612	0.390141	0.253323	0.193677	0.377622	0.442251	0.232885	0.324194	0.239497	0.261701	0.359589	0.25036	0.0843851	0.402681	0.362981	0.207436	0.327607	0.324476	0.393597	0.398383	0.140537	0.327434	0.26769	0.158621	0.377752	0.345617	0.284986	0.0961385		0.384462	0.288022	0.402214	0.271137		0.336459	0.0664359
18S	105	0.323864	0.427396	0.258364	0.112942	0.27414	0.267173	0.179338	0.304662	0.391425	0.2407	0.220424	0.373034	0.440419	0.261303	0.3649	0.272116	0.272667	0.35578	0.255014	0.0837176	0.368144	0.37764	0.217954	0.327649	0.303226	0.373826	0.430488	0.139578	0.341772	0.270957	0.160136	0.417324	0.38016	0.296613	0.0936432		0.373308	0.273644	0.390543	0.272989		0.327621	0.0630994
18S	109	0.290905	0.399664	0.245583	0.109499	0.262892	0.250578	0.167738	0.311935	0.371762	0.228261	0.248201	0.328094	0.395887	0.273432	0.354409	0.272212	0.281754	0.336788	0.257104	0.082397	0.328192	0.358068	0.202153	0.308989	0.265398	0.319382	0.409038	0.151296	0.327616	0.260383	0.153846	0.395759	0.338854	0.281457	0.0831834		0.338596	0.25522	0.368421	0.290761		0.31325	0.0501979
18S	119	0.10017	0.257313	0.0962604	0.09262	0.1913	0.1232	0.0873105	0.160261	0.135084	0.0950187	0.128857	0.1223	0.137324	0.173583	0.201923	0.166603	0.165992	0.14115	0.100056	0.0598547	0.141581	0.156491	0.10202	0.131719	0.0947661	0.105814	0.160055	0.104312	0.140429	0.15495	0.0921569	0.240757	0.137543	0.136326	0.0437916		0.146727	0.151249	0.195786	0.139535		0.158324	0.0254359
18S	210	0.128324	0.135477	0.198655	0.153217	0.20605	0.0692408	0.159996	0.119256	0.224648	0.178273	0.202967	0.226265	0.328792	0.291481	0.333554	0.20315	0.264506	0.189235	0.0944498	0.113394	0.105809	0.197978	0.155385	0.193562	0.102508	0.126794	0.211089	0.12492	0.102602	0.186214	0.0839786	0.215999	0.18902	0.176266	0.0663094		0.228938	0.152798	0.168585	0.210462		0.190196	0.0354837
18S	218	0.117439	0.129145	0.19552	0.145067	0.19475	0.0655405	0.151349	0.114879	0.214051	0.164229	0.192889	0.21026	0.276232	0.259542	0.298283	0.195402	0.233317	0.18307	0.0906091	0.100773	0.101336	0.186135	0.137624	0.186932	0.0955807	0.0975499	0.205232	0.116362	0.099761	0.181202	0.0773725	0.214567	0.17355	0.163805	0.0591609		0.22071	0.144972	0.163791	0.207176		0.184162	0.0356663
18S	406	0.0842436	0.0552054	0.0663357	0.0863709	0.0948019	0.0584484	0.0550236	0.147607	0.0499928	0.05816	0.114975	0.0448092	0.0386198	0.145374	0.085577	0.104547	0.101921	0.0682729	0.0945201	0.0706408	0.0578213	0.0534293	0.0403256	0.0609996	0.0519499	0.0491995	0.087036	0.0809408	0.0896662	0.0700332	0.0587805	0.0532082	0.0869394	0.0747205	0.0271117		0.0593234	0.0386447	0.0793372	0.0795479		0.0642133	0.0195068
18S	572	0.101279	0.0737772	0.0887749	0.0519875	0.0557088	0.101583	0.0758835	0.0862321	0.102308	0.0692133	0.0589613	0.0838583	0.0843934	0.0821907	0.110783	0.0702117	0.0850348	0.0837136	0.0957637	0.087845	0.169835	0.12704	0.134967	0.0821714	0.150544	0.150127	0.109746	0.0466743	0.213003	0.074574	0.0425749	0.0652562	0.0867667	0.0940238	0.0366764		0.119868	0.085913	0.083908	0.0802591		0.092487	0.0184034
18S	609	0.583532	0.381154	0.439622	0.294775	0.26401	0.506422	0.371276	0.448724	0.41246	0.369828	0.361393	0.40752	0.414742	0.372618	0.449947	0.4513	0.401089	0.251091	0.411238	0.383808	0.634815	0.502139	0.425092	0.365956	0.488208	0.488157	0.479891	0.217765	0.552148	0.341947	0.19849	0.297774	0.557163	0.409882	0.101939		0.35035	0.28653	0.327954	0.290048		0.31372	0.0307893
18S	649	0.879135	0.734071	0.804311	0.596634	0.537346	0.788726	0.70069	0.710601	0.786962	0.738575	0.735692	0.836937	0.861645	0.701759	0.73682	0.767804	0.765168	0.739315	0.740565	0.729148	0.862817	0.824027	0.738581	0.795982	0.798089	0.801249	0.836265	0.516684	0.78194	0.69969	0.395796	0.566065	0.852607	0.738233	0.108338		0.848647	0.761378	0.780488	0.763462		0.788494	0.0410057
18S	651	0.875724	0.729505	0.801091	0.593306	0.535983	0.784441	0.697644	0.731175	0.785548	0.730934	0.740796	0.831962	0.855072	0.710117	0.735575	0.765822	0.762916	0.743708	0.738824	0.723928	0.859851	0.815813	0.729393	0.790311	0.786625	0.782439	0.833858	0.515621	0.780293	0.695951	0.396254	0.562768	0.847747	0.735485	0.106865		0.849438	0.758881	0.778101	0.764818		0.78781	0.0418641
18S	681	0.0963637	0.101388	0.129831	0.0883279	0.123252	0.0766809	0.0889816	0.10188	0.135333	0.0805352	0.120594	0.159832	0.21826	0.094151	0.104158	0.129135	0.107232	0.0853787	0.0415207	0.085573	0.110033	0.108383	0.0683918	0.0902011	0.0509448	0.0507245	0.115765	0.055576	0.0597367	0.105997	0.0792085	0.0979802	0.121216	0.0994717	0.0342412		0.10203	0.0779843	0.0753902	0.0931985		0.0871508	0.0126533
18S	686	0.0742128	0.0868009	0.096246	0.0772251	0.112168	0.0560525	0.0655909	0.083267	0.107991	0.0645022	0.0980468	0.127626	0.19407	0.083458	0.0909911	0.103609	0.0923381	0.0707285	0.0319826	0.0698475	0.0769903	0.0939374	0.0616117	0.0767819	0.0422529	0.0444961	0.0958755	0.0469747	0.0476707	0.0866509	0.0713401	0.0890515	0.0988371	0.0824008	0.0296518		0.0793823	0.0580107	0.0584637	0.0704412		0.0665745	0.0102975
18S	801	0.946638	0.847044	0.89678	0.73812	0.712931	0.891407	0.815552	0.739815	0.920261	0.82104	0.82769	0.956892	0.941978	0.85669	0.875494	0.863005	0.853835	0.90816	0.87605	0.738928	0.964248	0.884879	0.806076	0.915443	0.910165	0.887723	0.932918	0.762038	0.908491	0.890216	0.637434	0.900289	0.917447	0.85896	0.0782838		0.966829	0.953834	0.928909	0.925886		0.943864	0.0197792
18S	814	0.951097	0.835263	0.872876	0.703401	0.686726	0.879472	0.781942	0.730544	0.900556	0.779666	0.829123	0.941321	0.931759	0.86233	0.857558	0.840843	0.830287	0.909744	0.892406	0.677862	0.964863	0.874961	0.78592	0.90393	0.910441	0.905036	0.930476	0.737919	0.913919	0.866192	0.600286	0.890622	0.906038	0.845012	0.0892242		0.969401	0.959434	0.933368	0.921432		0.945909	0.0222949
18S	815	0.952551	0.841469	0.873388	0.707914	0.69065	0.88087	0.783091	0.733615	0.900371	0.781051	0.833668	0.941786	0.932574	0.864746	0.85936	0.843467	0.832052	0.912209	0.900065	0.67863	0.966918	0.877176	0.788651	0.904878	0.913764	0.909301	0.931695	0.746816	0.917574	0.868031	0.601792	0.89473	0.908915	0.84769	0.0888801		0.970477	0.960203	0.934794	0.922912		0.947097	0.0220202
18S	822	0.893123	0.728033	0.801613	0.614824	0.609775	0.797451	0.682978	0.686957	0.823164	0.67859	0.760943	0.865065	0.875103	0.817958	0.805606	0.752382	0.78102	0.784131	0.859617	0.613851	0.903642	0.823075	0.732771	0.834166	0.861881	0.880035	0.885083	0.652629	0.887027	0.788199	0.52982	0.766765	0.854552	0.776722	0.0971446		0.930015	0.892724	0.888108	0.872028		0.895719	0.0245245
18S	863	0.218313	0.127543	0.227582	0.173371	0.194419	0.182357	0.17354	0.25218	0.192868	0.158509	0.213364	0.156392	0.186059	0.211015	0.284918	0.178537	0.249794	0.130373	0.221032	0.181996	0.25092	0.230593	0.190353	0.198154	0.244324	0.329266	0.251127	0.12393	0.335315	0.177689	0.123818	0.14795	0.282321	0.206058	0.054297		0.235314	0.172094	0.219763	0.203331		0.207625	0.0270487
18S	866	0.168009	0.0963685	0.192286	0.130143	0.145618	0.147414	0.138804	0.178997	0.169306	0.130458	0.155163	0.13441	0.166341	0.149492	0.23476	0.112454	0.201363	0.0942323	0.175396	0.148466	0.217985	0.207532	0.169051	0.171623	0.221478	0.302576	0.210455	0.0871899	0.296127	0.13669	0.0932098	0.111717	0.240661	0.167751	0.0534583		0.204348	0.148635	0.170267	0.159267		0.170629	0.0241519
18S	897	0.0217054	0.0145999	0.0362856	0.0190046	0.0226103	0.0238454	0.0241858	0.0320591	0.0268119	0.0244223	0.0360025	0.0213575	0.0161203	0.0231506	0.0330906	0.0188565	0.0309761	0.0176534	0.0316033	0.0234298	0.0346219	0.0313332	0.02638	0.0289311	0.0353	0.047657	0.0331206	0.0196733	0.0436096	0.0222209	0.0146282	0.016241	0.0362878	0.0269023	0.0083088		0.0297268	0.0256436	0.0280321	0.0260494		0.027363	0.00189006
18S	918	0.0185049	0.0120465	0.0319401	0.0160259	0.0187416	0.0212711	0.0208502	0.0240887	0.0228618	0.0207649	0.0297048	0.0187115	0.0132628	0.0162149	0.0246572	0.0152677	0.0216609	0.0147328	0.0260425	0.0197857	0.0303501	0.0252189	0.0213247	0.0246652	0.0291868	0.038597	0.0261187	0.0149924	0.0368417	0.0179434	0.0117548	0.0132843	0.0302812	0.0220514	0.00693362		0.0247023	0.0210865	0.0223033	0.0212403		0.0223331	0.00166957
18S	966	0.0487009	0.029316	0.0549745	0.0357162	0.0385545	0.0637067	0.0444237	0.0365314	0.0441711	0.0426124	0.0467625	0.0536975	0.0573394	0.0265617	0.0405564	0.0336406	0.0315727	0.0282465	0.0387585	0.0490481	0.0680128	0.0403902	0.0473298	0.0400976	0.048877	0.0692138	0.033058	0.0208213	0.0592405	0.0320396	0.0253393	0.0273598	0.0589444	0.0428974	0.0127197		0.0389512	0.0315057	0.0338084	0.0345166		0.0346955	0.00311475
18S	1004	0.411758	0.41226	0.369973	0.282955	0.298053	0.403763	0.271161	0.282491	0.38505	0.296327	0.248531	0.476452	0.59234	0.211503	0.396295	0.23392	0.268744	0.309424	0.28832	0.415733	0.566014	0.415169	0.420947	0.306734	0.499276	0.630457	0.337034	0.106079	0.554935	0.249182	0.185954	0.331491	0.411373	0.359688	0.120901		0.412948	0.346747	0.249557	0.263834		0.318271	0.0762882
18S	1045	0.84518	0.800446	0.787783	0.619095	0.669285	0.79478	0.673984	0.667972	0.821125	0.722444	0.703959	0.832889	0.890238	0.853884	0.870992	0.754252	0.855496	0.829583	0.833458	0.743189	0.837203	0.817774	0.765797	0.808784	0.845174	0.886988	0.841536	0.516729	0.898232	0.784647	0.656911	0.818747	0.822983	0.783986	0.0876587		0.83781	0.735133	0.808537	0.795995		0.794369	0.0432025
18S	1046	0.841786	0.798199	0.784583	0.614461	0.662553	0.790867	0.669622	0.663768	0.819022	0.718158	0.695498	0.830808	0.888931	0.855198	0.866144	0.748616	0.852821	0.820813	0.828789	0.741594	0.833978	0.813675	0.764307	0.80738	0.842226	0.88498	0.836943	0.510578	0.895256	0.780497	0.648114	0.814347	0.819638	0.780126	0.0887752		0.834034	0.731206	0.802934	0.789224		0.78935	0.0430577
18S	1056	0.779695	0.717987	0.71628	0.545357	0.59467	0.726221	0.604842	0.586307	0.765585	0.622321	0.63112	0.76654	0.829521	0.801979	0.802441	0.681338	0.787857	0.740538	0.754014	0.655479	0.788298	0.755427	0.686706	0.7519	0.781736	0.827927	0.771626	0.451893	0.853468	0.711631	0.568562	0.741787	0.757457	0.713894	0.0934608		0.771808	0.663034	0.739828	0.71104		0.721428	0.0461682
18S	1081	0.303826	0.274162	0.357999	0.348243	0.339686	0.284939	0.271298	0.304562	0.345684	0.282694	0.346336	0.330005	0.408028	0.503029	0.471042	0.318449	0.427701	0.233147	0.319942	0.302108	0.380573	0.331777	0.213297	0.288297	0.364721	0.487993	0.308471	0.193419	0.442584	0.306876	0.207328	0.34924	0.361071	0.333592	0.0754403		0.329843	0.311547	0.314449	0.301357		0.314299	0.0117857
18S	1136	0.0619819	0.0396522	0.0868326	0.0925479	0.0663597	0.065437	0.067417	0.0615204	0.0653355	0.0685492	0.0985523	0.0637758	0.0634862	0.104449	0.0705622	0.0605162	0.0754681	0.0283754	0.0546079	0.0569963	0.0746379	0.0528176	0.0320501	0.0509666	0.0669079	0.104072	0.0515449	0.0446963	0.0652993	0.0501215	0.0276036	0.0553168	0.0735708	0.0636978	0.0190873		0.0587157	0.06266	0.0628389	0.0570464		0.0603152	0.00289312
18S	1174	0.188005	0.148384	0.257431	0.201955	0.194529	0.161322	0.163243	0.191204	0.202345	0.160228	0.25241	0.19389	0.246633	0.236483	0.229256	0.149717	0.218675	0.102222	0.200591	0.198871	0.187567	0.191989	0.161065	0.148921	0.217783	0.291043	0.207462	0.101826	0.339097	0.124869	0.0668819	0.139373	0.194811	0.190002	0.0547714		0.195758	0.140961	0.157055	0.146396		0.160042	0.0247308
18S	1177	0.188711	0.148936	0.257343	0.203816	0.196401	0.162187	0.164228	0.192613	0.20247	0.160528	0.256219	0.19418	0.24625	0.239606	0.230086	0.151652	0.217936	0.102277	0.201192	0.199387	0.188025	0.192823	0.161775	0.149696	0.218325	0.291822	0.208223	0.102771	0.34136	0.12595	0.0678566	0.14011	0.195483	0.190916	0.054967		0.196299	0.141193	0.157879	0.149727		0.161274	0.024323
18S	1232	0.924792	0.902806	0.898453	0.864711	0.870563	0.919996	0.878567	0.861075	0.899934	0.8647	0.887526	0.922316	0.888558	0.870947	0.888787	0.881754	0.86824	0.864606	0.884609	0.902829	0.946253	0.873051	0.882398	0.87331	0.905182	0.925206	0.896152	0.742478	0.940696	0.826792	0.774056	0.885552	0.882936	0.881813	0.0406167		0.918495	0.899322	0.915378	0.877278		0.902618	0.0188667
18S	1238	0.982031	0.985673	0.983846	0.937648	0.954246	0.978439	0.961983	0.946972	0.979888	0.956813	0.952154	0.985833	0.955044	0.97463	0.985962	0.96108	0.969632	0.981793	0.982712	0.970481	0.987459	0.986226	0.968445	0.965054	0.990632	0.995584	0.988053	0.930075	0.987785	0.940921	0.92991	0.985779	0.951154	0.969513	0.0187289		0.991802	0.990129	0.987283	0.985965		0.988795	0.00265303
18S	1244	0.981776	0.98742	0.982821	0.937611	0.956291	0.979162	0.962478	0.946886	0.980054	0.955859	0.953559	0.983689	0.954539	0.972403	0.986785	0.961962	0.969771	0.981116	0.980065	0.971533	0.987329	0.98649	0.968271	0.963	0.990761	0.995103	0.98779	0.929106	0.987608	0.940921	0.932006	0.986404	0.953082	0.969505	0.0184697		0.992332	0.990129	0.988367	0.986398		0.989307	0.00252836
18S	1248	0.933972	0.927513	0.937438	0.899783	0.919096	0.940986	0.911346	0.927744	0.92222	0.894702		0.919334	0.900623	0.934504	0.963204		0.937171	0.920682	0.937007	0.920282	0.937127	0.936508	0.934758	0.902701	0.953657	0.963797	0.943248	0.871958	0.949249	0.900445	0.897937	0.947991	0.895866	0.925253	0.0219397		0.94306	0.92938	0.940134	0.92701		0.934896	0.00788876
18S	1347	0.0793289	0.0556893	0.0818958	0.0560977	0.0492142	0.0694983	0.068587	0.0691343	0.0617296	0.0584447	0.0459269	0.062847	0.0786498	0.0503486	0.106279	0.066032	0.0770484	0.0411316	0.0599993	0.0616775	0.0742291	0.0809233	0.0640676	0.0701581	0.0990103	0.100257	0.0618016	0.0364784	0.120243	0.0677814	0.0561501	0.0636313	0.0971577	0.0694378	0.0188321		0.0803252	0.073296	0.0750163	0.0748497		0.0758718	0.00306833
18S	1367	0.12123	0.0977488	0.108186	0.102129	0.102196	0.0973887	0.0974455	0.152692	0.0997838	0.0802657	0.119824	0.0829472	0.100716	0.132997	0.138698	0.114279	0.120123	0.0774053	0.115619	0.103905	0.10671	0.136917	0.109972	0.119771	0.153383	0.167646	0.13384	0.0784599	0.287749	0.116052	0.107977	0.100526	0.138893	0.118893	0.0373322		0.143248	0.103266	0.15072	0.151595		0.137207	0.0229352
18S	1445	0.0237171	0.0372767	0.0236011	0.0367425	0.0507197	0.0185354	0.0338579	0.0300457	0.0525767	0.0308501	0.0272009	0.0227539	0.0393685	0.0420852	0.0438863	0.0315775	0.0436116	0.0177514	0.0256889	0.0250225	0.030881	0.0386099	0.0304234	0.0344649	0.0405566	0.0592799	0.0412421	0.0153821	0.0684404	0.0348894	0.034953	0.0408834	0.0417786	0.0354138	0.0116632		0.0230186	0.0218163	0.0217982	0.0239441		0.0226443	0.00103782
18S	1625	0.0340425	0.0470909	0.0615901	0.0363599	0.0436256	0.0232401	0.0516885	0.0324532	0.0557521	0.0425132	0.0449307	0.049134	0.0608873	0.0543054	0.0840118	0.0336398	0.0439819	0.0245013	0.0376163	0.0266356	0.0348504	0.0332242	0.0217208	0.0282907	0.0425506	0.0445395	0.038282	0.0216032	0.0705133	0.0407093	0.0398111	0.0495442	0.0515632	0.0425819	0.014056		0.0211074	0.022972	0.0177592	0.0236238		0.0213656	0.00263013
18S	1643	0.297329	0.355179	0.302963	0.26724	0.332197	0.17945	0.253992	0.251287	0.338353	0.2439	0.268236	0.273639	0.413445	0.380403	0.428019	0.252881	0.35864	0.237178	0.325954	0.250707	0.258732	0.293984	0.234846	0.225158	0.327818	0.402148	0.316828	0.170789	0.573564	0.285909	0.314863	0.432661	0.365773	0.309517	0.0815689		0.197348	0.160819	0.177803	0.19687		0.18321	0.0174842
18S	1692	0.0160678	0.023475	0.0161627	0.0185006	0.026329	0.0110479	0.0153835	0.0179767	0.0246223	0.0153806	0.0116883	0.0177523	0.031938	0.0174097	0.0310202	0.0140063	0.0211967	0.0135188	0.0126762	0.0164379	0.0146111	0.0240019	0.0229006	0.0167488	0.0267398	0.031953	0.0181953	0.0095356	0.0392801	0.0181082	0.0246933	0.0286884	0.0225827	0.0203221	0.00699213		0.0138581	0.0122869	0.00924442	0.0124252		0.0119537	0.00194081
28S	1523	0.0453128	0.058447	0.0669326	0.0614504	0.0833881	0.0572695	0.0705082	0.0581405	0.0696086	0.0560988	0.107577	0.0680198	0.0409937	0.113245	0.117779	0.0298287	0.0909287	0.0315833	0.0854773	0.0783755	0.0660933	0.0779482	0.0807181	0.0627134	0.0964424	0.10746	0.0761805	0.0323666	0.125558	0.0366141	0.0636368	0.0779494	0.045132	0.0709023	0.0252787		0.0516181	0.0463194	0.0460094	0.0512938		0.0488102	0.00306055
28S	1569	0.210651	0.190775	0.282654	0.24031	0.241122	0.210686	0.246305	0.229564	0.221562	0.214882	0.29171	0.2434	0.187825	0.295699	0.290185	0.159623	0.254924	0.170223	0.295519	0.233348	0.237054	0.21292	0.254923	0.188265	0.280355	0.283481	0.210731	0.122985	0.290488	0.151952	0.145035	0.22679	0.22896	0.228634	0.0467217		0.172549	0.147956	0.175451	0.144849		0.160201	0.0160276
28S	1664	0.930136	0.725349	0.889728	0.789758	0.851608	0.905123	0.802182	0.838114	0.905508	0.76005	0.776196	0.913359	0.867229	0.915392	0.910665	0.783604	0.896314	0.89764	0.923945	0.87265	0.889483	0.88948	0.86537	0.850183	0.928437	0.917233	0.922616	0.850617	0.95957	0.866322	0.84895	0.859411	0.920329	0.87038	0.0556853		0.854838	0.800648	0.835045	0.803662		0.823548	0.02602
28S	1670	0.930768	0.728846	0.885368	0.792679	0.855701	0.905978	0.800574	0.845781	0.903604	0.757555	0.782654	0.904458	0.858342	0.923904	0.909824	0.789123	0.901107	0.895143	0.926381	0.867414	0.887724	0.889201	0.860463	0.854601	0.926665	0.912444	0.922548	0.868018	0.958204	0.866834	0.856597	0.863547	0.9215	0.87132	0.0543932		0.854154	0.797714	0.841248	0.807463		0.825145	0.0268697
28S	1731	0.953369	0.843261	0.850425	0.892671	0.923572	0.938222	0.842458	0.929452	0.905152	0.772693	0.866019	0.819563	0.802697	0.932699	0.88688	0.873111	0.882531	0.861544	0.910701	0.835816	0.914653	0.896785	0.849831	0.904666	0.920013	0.914681	0.902776	0.919606	0.94203	0.881836	0.914683	0.934155	0.948189	0.889901	0.0441198		0.871305	0.811281	0.898619	0.856825		0.859508	0.0365232
28S	1766	0.995614	0.978649	0.98501	0.959961	0.97028	0.989408	0.975987	0.989085	0.991375	0.975457	0.985561	0.990554	0.99247	0.99317	0.989492	0.982158	0.988691	0.990942	0.994017	0.970875	0.992575	0.990479	0.974353	0.989328	0.994116	0.994044	0.993061	0.97188	0.994837	0.980957	0.971335	0.98996	0.992408	0.985396	0.00927535		0.993327	0.988092	0.992771	0.988678		0.990717	0.00271282
28S	1768	0.995439	0.978542	0.984914	0.960072	0.970231	0.989314	0.975956	0.989083	0.991303	0.975406	0.985593	0.990477	0.992438	0.993158	0.989461	0.982095	0.988644	0.990631	0.993914	0.970845	0.992398	0.990392	0.974333	0.989257	0.994056	0.993965	0.993002	0.971648	0.994805	0.980856	0.971068	0.989924	0.992374	0.985321	0.00926595		0.993348	0.987802	0.992624	0.988726		0.990625	0.00276763
28S	1769	0.99545	0.978497	0.984914	0.959992	0.970133	0.989278	0.975972	0.98899	0.991303	0.975338	0.985561	0.990493	0.992423	0.993158	0.989441	0.982095	0.988644	0.9906	0.993863	0.970816	0.992398	0.990355	0.974189	0.989257	0.993997	0.993894	0.993002	0.971609	0.994789	0.98062	0.971042	0.989898	0.992297	0.985282	0.00928315		0.993306	0.987609	0.992581	0.988774		0.990568	0.00280034
28S	1779	0.995083	0.9772	0.983675	0.956545	0.965974	0.988202	0.974438	0.987956	0.990538	0.973536	0.9837	0.989661	0.991247	0.99224	0.988536	0.980944	0.988424	0.989995	0.993261	0.969101	0.991445	0.989182	0.971647	0.988441	0.993511	0.992867	0.992117	0.970009	0.993878	0.979377	0.969077	0.989266	0.991805	0.984027	0.00997844		0.992179	0.986404	0.992117	0.987722		0.989606	0.00298487
28S	1847	0.624082	0.524276	0.554375	0.525983	0.602489	0.568646	0.494007	0.690158	0.589134	0.538831	0.528948	0.600044	0.710027	0.685199	0.755966	0.513009	0.655041	0.521574	0.639616	0.634071	0.58693	0.627329	0.65579	0.536249	0.703646	0.733035	0.577983	0.403202	0.772836	0.484002	0.480268	0.589471	0.61816	0.597708	0.0865995		0.503006	0.429728	0.460151	0.480723		0.468402	0.0311608
28S	1849	0.620446	0.51995	0.548052	0.520914	0.598717	0.564655	0.486206	0.686106	0.582392	0.53235	0.524576	0.593463	0.702378	0.680347	0.750541	0.508738	0.650474	0.516944	0.635842	0.629567	0.582374	0.622236	0.649581	0.530563	0.699525	0.728588	0.572974	0.398561	0.768898	0.478534	0.4753	0.584598	0.614431	0.592692	0.0867632		0.497413	0.424529	0.454994	0.47504		0.462994	0.0309479
28S	2495	0.100739	0.0725293	0.116973	0.075486	0.102412	0.0885812	0.0888412	0.165233	0.0896518	0.0867576	0.147577	0.0797992	0.0973316	0.165743	0.15727	0.0973515	0.119201	0.0757387	0.135109	0.082027	0.105652	0.0928565	0.130851	0.0760973	0.136275	0.18971	0.103429	0.0643289	0.162213	0.0752224	0.0504663	0.0862377	0.119178	0.107178	0.0341378		0.0828555	0.0710539	0.0758258	0.0708209		0.075139	0.00563764
28S	2508	0.078889	0.0542108	0.0880534	0.0576642	0.0704575	0.0697974	0.0672017	0.115325	0.0679983	0.0672844	0.102845	0.0613784	0.0736903	0.121599	0.119476	0.0710141	0.0895779	0.0614629	0.107552	0.0685614	0.0790974	0.0686315	0.093577	0.0587174	0.103741	0.135561	0.0729585	0.0493198	0.115592	0.0569972	0.0393096	0.0603033	0.0932567	0.0800334	0.0238289		0.0605071	0.0549319	0.0576004	0.0543		0.0568348	0.00283536
28S	2619	0.264573	0.308757	0.46171	0.443955	0.433609	0.22737	0.403918	0.409911	0.376254	0.378445	0.564389	0.36817	0.37662	0.466787	0.538361	0.358268	0.435909	0.419171	0.489196	0.33051	0.316719	0.361313	0.520255	0.310187	0.410069	0.503609	0.401384	0.296598	0.462569	0.323511	0.253159	0.377973	0.282361	0.390169	0.0843732		0.361909	0.309213	0.324768	0.302509		0.3246	0.0265631
28S	2826	0.212504	0.226704	0.195195	0.227369	0.337431	0.174962	0.137248	0.306346	0.251315	0.12693	0.176942	0.176799	0.0836251	0.0922614	0.154467	0.116111	0.195283	0.193359	0.225282	0.14724	0.24794	0.177203	0.124183	0.137443	0.255039	0.312625	0.302215	0.182578	0.465821	0.135843	0.147098	0.201203	0.199249	0.201388	0.0789887		0.143933	0.129946	0.147173	0.124061		0.136278	0.0110554
28S	2830	0.23047	0.241056	0.220127	0.243533	0.355345	0.188974	0.152614	0.339309	0.274488	0.139738	0.202031	0.191433	0.0880012	0.0997926	0.163953	0.129482	0.210822	0.218792	0.24961	0.159205	0.264663	0.188444	0.130255	0.149025	0.269724	0.322104	0.327658	0.20971	0.489602	0.150699	0.157679	0.213402	0.210543	0.217645	0.082836		0.16033	0.144107	0.166743	0.142778		0.153489	0.0119054
28S	3616	0.705843	0.603256	0.707955	0.522539	0.571397	0.684474	0.621933	0.717282	0.587543	0.597727	0.50414	0.658121	0.627264	0.662987	0.736089	0.549803	0.633672	0.586113	0.731146	0.682551	0.711128	0.672941	0.674293	0.604234	0.717317	0.715978	0.714045	0.520943	0.859441	0.644166	0.589766	0.50417	0.737584	0.647207	0.0807177		0.639824	0.57396	0.606567	0.594863		0.603804	0.027542
28S	3618	0.706405	0.603899	0.708051	0.522798	0.571966	0.684895	0.622206	0.719107	0.587778	0.597995	0.506869	0.658205	0.627407	0.663981	0.736058	0.551051	0.633682	0.585795	0.731098	0.681585	0.711701	0.672736	0.67378	0.604676	0.717281	0.716052	0.713868	0.522368	0.859547	0.644543	0.5899	0.50494	0.737976	0.647582	0.0804384		0.640068	0.574296	0.607567	0.59525		0.604296	0.0275208
28S	3674	0.991422	0.95558	0.977471	0.949735	0.942359	0.986595	0.963183	0.979313	0.979575	0.96747	0.964009	0.978126	0.975012	0.981779	0.982113	0.95961	0.981047	0.98688	0.99059	0.96155	0.990302	0.982018	0.97624	0.974778	0.99142	0.991666	0.987685	0.945479	0.987458	0.965727	0.925193	0.959857	0.986334	0.97326	0.016429		0.989478	0.986153	0.985561	0.98074		0.985483	0.00360159
28S	3694	0.991213	0.949501	0.976123	0.952613	0.939042	0.987402	0.959856	0.981147	0.975511	0.96316	0.966323	0.976417	0.971311	0.977263	0.978014	0.957662	0.979937	0.983786	0.986853	0.955636	0.988561	0.981117	0.975782	0.973285	0.991095	0.990347	0.986375	0.928248	0.981914	0.959044	0.893683	0.942516	0.986258	0.969303	0.0211785		0.98787	0.984537	0.983014	0.976511		0.982983	0.00476752
28S	3709	0.990265	0.942025	0.976125	0.946764	0.929573	0.986673	0.959967	0.980395	0.973303	0.961342	0.962555	0.976362	0.969511	0.972771	0.97452	0.953713	0.978238	0.980867	0.984802	0.952898	0.987289	0.980667	0.975572	0.972478	0.990661	0.989516	0.985015	0.915807	0.979075	0.956637	0.866065	0.914414	0.98595	0.965207	0.0268875		0.986395	0.984466	0.981394	0.97703		0.982321	0.0040848
28S	3713	0.990266	0.941548	0.976607	0.945952	0.928785	0.986473	0.960782	0.980303	0.97318	0.961402	0.961933	0.976379	0.969324	0.972509	0.974385	0.9532	0.978717	0.980638	0.984772	0.954008	0.987275	0.980681	0.976199	0.972431	0.990706	0.98948	0.985015	0.916066	0.979004	0.956727	0.865189	0.913486	0.985887	0.965131	0.0270823		0.986372	0.984466	0.981276	0.977085		0.9823	0.00406275
28S	3737	0.994818	0.94867	0.990646	0.947262	0.921989	0.992288	0.984576	0.987	0.982861	0.981547	0.97159	0.992474	0.982343	0.97556	0.982042	0.966156	0.986935	0.987519	0.989339	0.971636	0.991714	0.993312	0.991884	0.990101	0.995976	0.994929	0.988685	0.926721	0.984029	0.976892	0.868842	0.902044	0.991012	0.973739	0.0295428		0.992394	0.994744	0.98543	0.992455		0.991256	0.00403507
28S	3741	0.994209	0.943337	0.989967	0.941427	0.915145	0.991046	0.983384	0.986159	0.982145	0.979687	0.969463	0.991731	0.979811	0.972599	0.980701	0.963061	0.985208	0.986545	0.988383	0.967815	0.990748	0.992606	0.99095	0.989338	0.995734	0.994296	0.987392	0.921094	0.982399	0.975194	0.860946	0.899425	0.990237	0.971581	0.031282		0.991575	0.994294	0.984513	0.99165		0.990508	0.00419171
28S	3743	0.994022	0.941535	0.989503	0.939587	0.912853	0.990713	0.982642	0.985832	0.981808	0.979124	0.968833	0.991342	0.979271	0.97204	0.980298	0.961901	0.984774	0.986329	0.988129	0.965934	0.990563	0.992405	0.990594	0.989122	0.995503	0.994214	0.987002	0.919152	0.981997	0.974509	0.857956	0.898918	0.98998	0.97086	0.0318888		0.991335	0.994154	0.984224	0.991535		0.990312	0.00425663
28S	3747	0.993877	0.939358	0.988042	0.937446	0.910562	0.990061	0.981317	0.985221	0.981346	0.977667	0.967986	0.990654	0.978328	0.970854	0.979491	0.960456	0.98395	0.985538	0.987577	0.963902	0.990281	0.992089	0.990398	0.988691	0.995364	0.993994	0.986374	0.9159	0.981523	0.973729	0.854349	0.898225	0.989789	0.969828	0.0325883		0.990565	0.993817	0.983383	0.990731		0.989624	0.0044213
28S	3749	0.99379	0.938929	0.987899	0.936619	0.909995	0.98998	0.981008	0.985154	0.981136	0.977377	0.967604	0.990513	0.978098	0.970464	0.979226	0.960571	0.983704	0.985502	0.987324	0.963274	0.990265	0.991916	0.990214	0.988443	0.995272	0.993958	0.986239	0.915212	0.981468	0.97371	0.853711	0.898052	0.989735	0.969587	0.0327306		0.990517	0.993536	0.983142	0.990329		0.989381	0.00441118
28S	3797	0.986774	0.886849	0.974335	0.895477	0.850385	0.976027	0.963548	0.972267	0.976229	0.964227	0.954255	0.979169	0.96088	0.956905	0.973651	0.93719	0.970647	0.981744	0.981321	0.926812	0.982375	0.98562	0.980911	0.980206	0.992302	0.992611	0.979746	0.881153	0.977471	0.961448	0.824087	0.900143	0.98305	0.954237	0.0429123		0.980227	0.98519	0.974109	0.984774		0.981075	0.00515951
28S	3801	0.986871	0.887941	0.972745	0.891613	0.847697	0.974698	0.961101	0.970208	0.977772	0.964917	0.952215	0.978635	0.961231	0.9595	0.975861	0.934774	0.97114	0.983049	0.980013	0.923208	0.982716	0.985577	0.980471	0.980435	0.992119	0.993315	0.980047	0.887485	0.979776	0.962728	0.835576	0.91126	0.982088	0.954811	0.0416075		0.980864	0.984804	0.974959	0.985001		0.981407	0.00470217
28S	3823	0.986674	0.887694	0.965213	0.886777	0.848504	0.97268	0.94938	0.966311	0.975697	0.95685	0.950498	0.971563	0.957011	0.960027	0.97405	0.92981	0.965114	0.980707	0.972299	0.909557	0.982557	0.982266	0.975567	0.976183	0.989255	0.992315	0.978236	0.882011	0.976929	0.958838	0.828149	0.935405	0.98121	0.951677	0.0414906		0.978525	0.981086	0.972726	0.980917		0.978314	0.00390454
28S	3830	0.986536	0.887617	0.960912	0.879198	0.84336	0.970757	0.94187	0.963096	0.974658	0.95239	0.947934	0.967808	0.955173	0.959754	0.973115	0.925372	0.964113	0.979407	0.967034	0.897497	0.982297	0.9808	0.971994	0.974199	0.988502	0.991813	0.976835	0.881485	0.975754	0.957862	0.820028	0.92491	0.980406	0.948621	0.0431288		0.977845	0.979611	0.971715	0.979229		0.9771	0.00366938
28S	3832	0.986354	0.886731	0.959633	0.876911	0.84241	0.970216	0.941144	0.962422	0.974595	0.951365	0.946712	0.96732	0.954422	0.959782	0.972916	0.924409	0.96371	0.979158	0.965977	0.896466	0.981993	0.980476	0.971097	0.973909	0.988263	0.991539	0.976536	0.882106	0.975627	0.957788	0.819527	0.924578	0.979974	0.948063	0.043295		0.977845	0.978956	0.971128	0.97878		0.976677	0.00373163
28S	3863	0.569819	0.43883	0.581618	0.403188	0.464463	0.515646	0.490603	0.611179	0.489522	0.396883	0.378451	0.482943	0.383663	0.527199	0.526265	0.370878	0.504846	0.337195	0.594954	0.486171	0.602694	0.595075	0.586447	0.463176	0.609672	0.624751	0.514863	0.460463	0.723545	0.4094	0.403296	0.351219	0.633717	0.500989	0.0963544		0.411485	0.363389	0.428818	0.336932		0.385156	0.0424227
28S	3899	0.486982	0.342097	0.39328	0.353724	0.374423	0.443575	0.361503	0.563203	0.33337	0.283842	0.364159	0.307729	0.273737	0.432262	0.408991	0.34292	0.382538	0.273928	0.437553	0.359813	0.480382	0.420003	0.467603	0.348344	0.449178	0.48818	0.375968	0.331257	0.559447	0.314196	0.314164	0.294748	0.496096	0.389673	0.0785804		0.298174	0.235373	0.338396	0.266992		0.284734	0.0440131
28S	3938	0.372651	0.357922	0.414291	0.320493	0.313214	0.328717	0.402389	0.491582	0.430563	0.34654	0.282479	0.424473	0.434527	0.334644	0.450136	0.284975	0.364227	0.328641	0.402351	0.361167	0.393375	0.40927	0.450844	0.371346	0.500777	0.520039	0.363724	0.263443	0.468979	0.305107	0.239275	0.359548	0.37803	0.377871	0.0686852		0.405421	0.337377	0.351453	0.330282		0.356133	0.0340163
28S	4263	0.966168	0.935691	0.902801	0.808665	0.864234	0.940028	0.882796	0.926942	0.942448	0.901319	0.901986	0.950002	0.959852	0.934117	0.935429	0.886756	0.909881	0.940699	0.94539	0.858882	0.977664	0.937197	0.882418	0.925968	0.943642	0.953944	0.948336	0.78739	0.95619	0.881718	0.810311	0.93789	0.955289	0.91491	0.047043		0.957282	0.90079	0.931731	0.902702		0.923126	0.0268124
28S	4266	0.96572	0.933953	0.901979	0.798482	0.853251	0.937799	0.88102	0.924577	0.941251	0.898492	0.897279	0.9487	0.959073	0.930682	0.931511	0.881948	0.905975	0.940699	0.945265	0.852011	0.977489	0.936257	0.878557	0.924995	0.942846	0.953634	0.946489	0.781844	0.955785	0.879777	0.804999	0.936518	0.954342	0.912218	0.049175		0.957277	0.901094	0.931463	0.902111		0.922986	0.0268496
28S	4269	0.965582	0.934036	0.902203	0.795377	0.851518	0.93745	0.880895	0.924375	0.941251	0.897581	0.897063	0.948586	0.958927	0.930529	0.930818	0.881296	0.905898	0.940803	0.945272	0.851251	0.977297	0.935872	0.877481	0.924758	0.942361	0.953531	0.946537	0.781102	0.955586	0.879969	0.803091	0.936217	0.954033	0.911774	0.0496587		0.957456	0.901034	0.931597	0.900649		0.922684	0.0273425
28S	4282	0.967517	0.935953	0.906029	0.800882	0.8551	0.939376	0.88417	0.924766	0.943089	0.899086	0.89799	0.950115	0.960045	0.932454	0.931721	0.884758	0.908141	0.941531	0.945887	0.853266	0.978099	0.936	0.878948	0.926607	0.94346	0.95416	0.948818	0.786019	0.956455	0.881583	0.802637	0.937389	0.95625	0.913585	0.0489626		0.958461	0.904149	0.934739	0.90263		0.924995	0.0267686
28S	4323	0.976344	0.959694	0.933179	0.816443	0.863125	0.965944	0.930397	0.934355	0.951776	0.921832	0.881255	0.959258	0.962882	0.938231	0.937396	0.912247	0.917301	0.947628	0.957945	0.880741	0.987959	0.943117	0.910647	0.952023	0.953233	0.961627	0.953587	0.85916	0.968597	0.922922	0.881071	0.949544	0.969077	0.932137	0.0386842		0.963594	0.947128	0.962007	0.919674		0.948101	0.0203507
28S	4331	0.976999	0.960449	0.934715	0.815346	0.861928	0.966937	0.931631	0.93551	0.952143	0.922686	0.87997	0.959974	0.963517	0.938062	0.937745	0.912476	0.916869	0.94632	0.957254	0.880736	0.989867	0.943907	0.910839	0.952008	0.95486	0.961485	0.95336	0.859092	0.969793	0.924686	0.884086	0.949655	0.969356	0.932553	0.0390096		0.96422	0.946805	0.962682	0.921625		0.948833	0.0197733
28S	4373	0.965624	0.928198	0.93799	0.854812	0.868572	0.957854	0.938594	0.948537	0.929046	0.922683	0.867186	0.950325	0.952813	0.905862	0.918053	0.912863	0.918422	0.926275	0.938594	0.883595	0.977921	0.942278	0.913333	0.93774	0.952351	0.947857	0.94297	0.781943	0.934004	0.92139	0.744828	0.833447	0.95726	0.915552	0.0510919		0.94401	0.936139	0.949798	0.920975		0.93773	0.0124946
28S	4390	0.99385	0.933265	0.954675	0.856546	0.873636	0.975927	0.938167	0.959852	0.932972	0.935158	0.943037	0.98027	0.97641	0.920779	0.937232	0.943229	0.948514	0.962006	0.966388	0.871221	0.994974	0.971676	0.93443	0.958128	0.970025	0.978813	0.965536	0.774453	0.930575	0.932777	0.671546	0.808964	0.983746	0.92966	0.0680611		0.984408	0.989262	0.979099	0.97214		0.981227	0.00734335
28S	4393	0.994602	0.93096	0.95529	0.857689	0.873085	0.976524	0.938558	0.961912	0.931086	0.934592	0.94573	0.981467	0.97641	0.918791	0.937398	0.942979	0.949471	0.963325	0.96626	0.868754	0.995786	0.972826	0.934091	0.958499	0.970899	0.979303	0.967391	0.768112	0.931095	0.931937	0.659595	0.801813	0.984232	0.929105	0.0706411		0.986806	0.991731	0.981691	0.974228		0.983614	0.00748049
28S	4401	0.994624	0.907117	0.944945	0.85887	0.866044	0.97463	0.931645	0.961582	0.916106	0.924338	0.950179	0.97729	0.971395	0.901985	0.928378	0.943381	0.946103	0.951343	0.959326	0.846828	0.996041	0.970234	0.925833	0.949619	0.966456	0.974802	0.963832	0.718449	0.912457	0.919119	0.596622	0.749154	0.984142	0.917663	0.084577		0.983341	0.987955	0.976657	0.971819		0.979943	0.00713027
28S	4412	0.995182	0.90697	0.944621	0.85916	0.866089	0.974434	0.930315	0.960183	0.914501	0.921562	0.950179	0.975596	0.971552	0.901136	0.925907	0.942525	0.944903	0.949503	0.958128	0.845938	0.996159	0.969286	0.922643	0.94801	0.964728	0.97346	0.963621	0.715531	0.910028	0.917075	0.588244	0.74794	0.984534	0.916353	0.0856646		0.982347	0.987648	0.975947	0.972621		0.979641	0.0066923
28S	4427	0.995617	0.910502	0.944874	0.874939	0.880476	0.977781	0.930891	0.965434	0.916087	0.921857	0.961339	0.97526	0.97235	0.909426	0.925994	0.953433	0.945064	0.950509	0.960013	0.845763	0.99712	0.969575	0.920889	0.948944	0.963873	0.973571	0.968346	0.721715	0.911023	0.917395	0.598759	0.751629	0.986306	0.919599	0.0837996		0.981491	0.987571	0.977672	0.970728		0.979366	0.00705487
28S	4441	0.995541	0.913314	0.945476	0.878429	0.881949	0.977717	0.933088	0.965703	0.917912	0.923449	0.95966	0.974627	0.972613	0.912841	0.926519	0.953369	0.945864	0.951411	0.963249	0.849482	0.996786	0.968242	0.920109	0.950556	0.964449	0.973236	0.968772	0.733864	0.912207	0.919188	0.607656	0.76081	0.986173	0.921341	0.0811034		0.982285	0.987494	0.978675	0.971847		0.980075	0.00657225
28S	4463	0.988626	0.928493	0.944297	0.888531	0.899005	0.976854	0.937495	0.957651	0.923575	0.933894	0.953088	0.973378	0.970005	0.919883	0.929381	0.951229	0.949989	0.948558	0.960716	0.871727	0.992388	0.963786	0.924779	0.949801	0.966937	0.971016	0.965555	0.754463	0.913773	0.923682	0.638208	0.790292	0.981036	0.925518	0.0721395		0.977442	0.983587	0.973856	0.964912		0.974949	0.00780524
28S	4470	0.994509	0.935224	0.955077	0.896621	0.905298	0.982558	0.945656	0.968525	0.933441	0.941771	0.962916	0.978435	0.974387	0.93462	0.941592	0.957788	0.959008	0.959661	0.970669	0.88718	0.996632	0.972894	0.939326	0.958259	0.973767	0.976475	0.971606	0.781567	0.927858	0.935933	0.663479	0.800844	0.987853	0.935498	0.0679679		0.983553	0.988895	0.980553	0.974916		0.981979	0.0058373
28S	4491	0.993493	0.95433	0.974834	0.93169	0.928216	0.987638	0.97233	0.975288	0.961507	0.966577	0.964383	0.987253	0.979311	0.952812	0.960532	0.966317	0.975176	0.969985	0.979522	0.941481	0.996914	0.981406	0.966711	0.973963	0.983089	0.983148	0.980021	0.852233	0.95169	0.958099	0.743714	0.847758	0.988686	0.955458	0.0504352		0.985442	0.990344	0.983997	0.984936		0.98618	0.00283997
28S	4502	0.996135	0.989519	0.991689	0.94571	0.960173	0.993718	0.984518	0.984063	0.988391	0.983322	0.967914	0.996837	0.985067	0.984133	0.985305	0.978595	0.984646	0.988805	0.992468	0.979531	0.998049	0.99372	0.984017	0.987333	0.994259	0.993133	0.991366	0.952332	0.990178	0.986015	0.904885	0.977622	0.991269	0.981961	0.0183392		0.996955	0.996443	0.993602	0.991468		0.994617	0.0025658
28S	4522	0.981697	0.952531	0.945962	0.800588	0.903654	0.961578	0.922306	0.950495	0.950616	0.906415	0.914147	0.973947	0.945921	0.954245	0.93557	0.902136	0.941561	0.952731	0.965631	0.901466	0.986978	0.965617	0.905798	0.913096	0.973818	0.964595	0.972359	0.889116	0.976373	0.946356	0.854578	0.929374	0.966028	0.936584	0.0394665		0.978516	0.971442	0.974037	0.966955		0.972737	0.00483739
28S	4546	0.922812	0.812419	0.839657	0.609415	0.838522	0.855667	0.745061	0.892991	0.849792	0.751736	0.79728	0.918099	0.830948	0.850439	0.818653	0.697278	0.84183	0.82548	0.883967	0.788097	0.917533	0.870097	0.705375	0.630307	0.917944	0.859131	0.913686	0.753379	0.953086	0.825763	0.795558	0.795874	0.910598	0.824802	0.0823838		0.906356	0.866963	0.896634	0.864404		0.883589	0.0210788
28S	4549	0.903779	0.774665	0.812117	0.581481	0.822383	0.834295	0.70412	0.878536	0.813415	0.714961	0.762067	0.891361	0.777501	0.815619	0.775732	0.651177	0.806381	0.773049	0.850626	0.759752	0.897165	0.835321	0.639679	0.557879	0.896343	0.818227	0.889587	0.709854	0.942266	0.78476	0.753788	0.758538	0.896939	0.790405	0.0924405		0.874036	0.8303	0.865853	0.824024		0.848553	0.0250568
28S	4598	0.459125	0.246753	0.294908	0.245022	0.461165	0.46184	0.310454	0.51455	0.354369	0.264274	0.280905	0.315237	0.173851	0.183655	0.226563	0.18347	0.227689	0.180829	0.244983	0.255023	0.505291	0.271988	0.13539	0.158347	0.373475	0.294178	0.340727	0.209198	0.48514	0.262229	0.243236	0.291566	0.469078	0.300743	0.109006		0.293219	0.216213	0.314232	0.265759		0.272356	0.042365
28S	4606	0.446742	0.235504	0.289012	0.235972	0.445507	0.444115	0.298517	0.503194	0.348075	0.257492	0.273395	0.31048	0.170339	0.17906	0.222592	0.175674	0.222652	0.175581	0.236407	0.247853	0.486032	0.26582	0.130616	0.154654	0.36649	0.287437	0.334035	0.200181	0.479856	0.255548	0.233619	0.278836	0.458887	0.292429	0.10651		0.285564	0.20847	0.303482	0.257953		0.263867	0.0414081
28S	4643	0.233401	0.140557	0.222204	0.157723	0.237816	0.198737	0.167886	0.28988	0.239008	0.181088	0.135815	0.25769	0.217925	0.172479	0.201269	0.110586	0.195852	0.100802	0.141763	0.175696	0.271229	0.174932	0.0793962	0.126603	0.231977	0.207511	0.193317	0.0976055	0.323866	0.145438	0.141824	0.149182	0.24592	0.186878	0.0580056		0.156528	0.119501	0.137909	0.134113		0.137013	0.0152394
28S	4659	0.132827	0.105024	0.154095	0.105866	0.150966	0.116516	0.125018	0.199948	0.17357	0.123291	0.0723329	0.151269	0.154669	0.138129	0.1661	0.0793023	0.151469	0.0784331	0.104375	0.127652	0.165845	0.132896	0.0647478	0.103145	0.16163	0.151789	0.139483	0.076703	0.233886	0.110586	0.115553	0.113442	0.142139	0.130991	0.0370095		0.11305	0.0864233	0.102282	0.100157		0.100478	0.0109382
28S	4937	0.0001	0.00650554		0.00525965	0.0099513		0.00571296	0.0106316			0.0094633			0.0160652	0.00881745	0.00506103	0.00755538		0.00694162		0.00772327	0.00525619	0.00852401	0.00608603	0.00692765	0.00589887	0.00712984	0.0151267	0.0189314	0.0090241	0.0238901	0.00516774	0.00754587	0.00877187	0.00500397		0.00582051	NA	0.00580031	0.00560334		0.00574139	0.00011998
28S	4966	0.0471426	0.0479053	0.0604458	0.0341178	0.0849184	0.0405586	0.0407027	0.0797681	0.0404366	0.0244055	0.0501834	0.0320706	0.0405225	0.150165	0.0641633	0.0337662	0.063335	0.025957	0.0779655	0.0474674	0.131862	0.038182	0.0380866	0.0390973	0.0466606	0.0333881	0.0782729	0.116708	0.197551	0.0728629	0.216873	0.0444578	0.0798247	0.0672674	0.0466751		0.0420049	0.0324474	0.0487515	0.0425688		0.0414432	0.00673097
28S	4975	0.073884	0.0664316	0.0921128	0.0458617	0.111417	0.0601711	0.0614816	0.11758	0.0596843	0.0337375	0.0685326	0.0451059	0.052037	0.181312	0.0805658	0.0493698	0.0797872	0.0343742	0.112661	0.0654584	0.221176	0.0524043	0.0479408	0.0543539	0.0644811	0.0422319	0.107222	0.153197	0.261299	0.0987945	0.271385	0.0652094	0.115239	0.0923182	0.0613299		0.062913	0.0504308	0.0715166	0.0633958		0.0620641	0.00870207
