# Supplementary material for: Alterations of ribosomal RNA pseudouridylation in human breast cancer
Source: NAR Cancer. 2023 May 30;5(2):zcad026. doi: 10.1093/narcan/zcad026 (PMC10227372; doi:10.1093/narcan/zcad026)
Supplement: zcad026_Supplemental_Files [file zcad026_supplemental_files.zip › TABLE S6 CORRELATION PSI TUM FEATURES.xlsx]

## Sheet: correlat age & tumor size
TABLE S6	CORRELATION BETWEEN SITE-SPECIFIC LEVELS OF PSEUDOURIDYLATION AND PATIENTS AGE AND TUMOR SIZE
position psi in rRNA	age	size (cm)
18S_93	0.044113
18S_406		0.0180719
18S_651	0.0414824
18S_966	0.0377025
18S_1056	0.0480362
18S_1136		0.00991673
28S_3674	0.00857899
28S_3694	0.0128366
28S_3709	0.0162052
28S_3713	0.0162774
28S_3737	0.0147896
28S_3741	0.0120391
28S_3743	0.0112694
28S_3747	0.0106203
28S_3749	0.0103843
28S_3797	0.00360175
28S_3801	0.0030759
28S_3823	0.00299374
28S_3830	0.00361552
28S_3832	0.00370245
28S_3938	0.0375269
28S_4373	0.034481
28S_4390	0.0117988
28S_4393	0.0101073
28S_4401	0.00932524
28S_4412	0.00969589
28S_4427	0.0126335
28S_4441	0.0121589
28S_4463	0.0119723
28S_4470	0.0142377
28S_4491	0.0188944
28S_4502	0.0368807
28S_4937	0.047107
28S_4966	0.0276673
28S_4975	0.0472819

## Sheet: correlat path features
TABLE S6	CORRELATION BETWEEN SITE-SPECIFIC LEVELS OF PSEUDOURIDYLATION AND TUMOR PATHOLOGICAL FEATURES
position psi in rRNA	hist. type NST vs CLI	hist. type NST vs NST/CLI	grade 1 vs 2	grade 1 vs 3	vasc. inf absent vs present	N status N0 vsN1	PGR <10% vs ≥10%	Ki67 <20% vs ≥20%	p53 <10% vs ≥10%	Bcl2 neg vs pos	EGFR neg vs pos	Bioprofile lum A vs B
18S_34										0.0359659
18S_36										0.029084
18S_109								0.0495684				0.0468716
18S_119								0.00122483				0.00115327
18S_572						0.0377112
18S_609	0.0103314					0.0410872
18S_651		0.0419855
18S_1136									0.0274489
18S_1326		0.016774							0.0370592
18S_1625			0.0326462								0.0408277
28S_2619							0.0189306
28S_2826					0.0132197					0.00435693
28S_2830					0.0138748					0.00185843
28S_3616	0.000731992										0.0359245
28S_3618	0.000623968										0.0404573
28S_3674	0.0232939
28S_3694	0.00691924
28S_3709	0.00390947
28S_3713	0.00337948
28S_3737	0.00316776
28S_3741	0.00277034
28S_3743	0.00276656
28S_3747	0.00284309
28S_3749	0.00277468
28S_3797	0.00498441
28S_3801	0.00721903
28S_3823	0.00933934
28S_3830	0.0116912
28S_3832	0.0127323
28S_3863	0.00110992
28S_3899	0.023389
28S_4373	0.0276033
28S_4390	0.0217181
28S_4393	0.0203974
28S_4401	0.0197086
28S_4412	0.0220534
28S_4427	0.0305917
28S_4441	0.0354666
28S_4463	0.0462054
28S_4470	0.0332468
28S_4491	0.0185008
28S_4501	0.0413855
28S_4502	0.0415038
28S_4598				0.0186495				0.0333125		0.0287319		0.049566
28S_4606				0.0201055				0.0363769		0.0337591
28S_4966												0.0166223
28S_4975												0.0202767
